# Supplementary material for: Glycine Betaine-Induced Metabolic Responses Under Heat and Cold Stress in Passiflora edulis f. flavicarpa
Source: Int J Mol Sci. 2026 Apr 24;27(9):3811. doi: 10.3390/ijms27093811 (PMC13163230; doi:10.3390/ijms27093811)
Supplement: Supplementary file 1 [file ijms-27-03811-s001.zip › Supplementary Tables.xlsx]

## Sheet: Heat
Variable	Treatments	Rank	BH candidate	FDR p-value	45
Pyruvic Acid	1e-12	1	4.5e-11	4.5e-11
Alanine	1e-12	2	2.25e-11	2.25e-11
Oxalic Acid	1e-12	3	1.5e-11	1.5e-11
Valine	1e-12	4	1.125e-11	1.125e-11
Urea	1e-12	5	9e-12	9e-12
Leucine	1e-12	6	7.5e-12	7.5e-12
Isoleucine	1e-12	7	6.42857e-12	6.42857e-12
Proline	1e-12	8	5.625e-12	5.625e-12
Succinic Acid	1e-12	9	5e-12	5e-12
Glycine	1e-12	10	4.5e-12	4.5e-12
Fumaric Acid	1e-12	11	4.09091e-12	4.09091e-12
Citraconic Acid	1e-12	12	3.75e-12	3.75e-12
Serine	1e-12	13	3.46154e-12	3.46154e-12
Threonine	1e-12	14	3.21429e-12	3.21429e-12
Malic Acid	1e-12	15	3e-12	3e-12
Threitol	1e-12	16	2.8125e-12	2.8125e-12
Aspartic Acid	1e-12	17	2.64706e-12	2.64706e-12
Methionine	1e-12	18	2.5e-12	2.5e-12
Hydroxyprolisilane	1e-12	19	2.36842e-12	2.36842e-12
Aminobutyl	1e-12	20	2.25e-12	2.25e-12
Cysteine	1e-12	21	2.14286e-12	2.14286e-12
Ketoglutaric Acid	1e-12	22	2.04545e-12	2.04545e-12
Glutamic Acid	1e-12	23	1.95652e-12	1.95652e-12
Phenylalanin	1e-12	24	1.875e-12	1.875e-12
Asparagine	1e-12	25	1.8e-12	1.8e-12
Glutamine	1e-12	26	1.73077e-12	1.73077e-12
Aconitic acid	1e-12	27	1.66667e-12	1.66667e-12
Putrescine	1e-12	28	1.60714e-12	1.60714e-12
Glutamine1	1e-12	29	1.55172e-12	1.55172e-12
Fructose	1e-12	30	1.5e-12	1.5e-12
Ornithine	1e-12	31	1.45161e-12	1.45161e-12
Citric Acid	1e-12	32	1.40625e-12	1.40625e-12
Histamine	1e-12	33	1.36364e-12	1.36364e-12
Glucose	1e-12	34	1.32353e-12	1.32353e-12
Lysine	1e-12	35	1.28571e-12	1.28571e-12
Tyrosine	1e-12	36	1.25e-12	1.25e-12
Sorbitol	1e-12	37	1.21622e-12	1.21622e-12
Galacturonic	1e-12	38	1.18421e-12	1.18421e-12
Inositol	1e-12	39	1.15385e-12	1.15385e-12
Tryptophan	1e-12	40	1.125e-12	1.125e-12
Tryptamine	1e-12	41	1.09756e-12	1.09756e-12
Sucrose	1e-12	42	1.07143e-12	1.07143e-12
Caffeine	1e-12	43	1.04651e-12	1.04651e-12
Theanin	1e-12	44	1.02273e-12	1.02273e-12
ACC	0.43	45	0.43	0.43

## Sheet: Cold
Variable	Treatments	Rank	BH candidate	FDR p-value	47
Pyruvic Acid	1e-12	1	4.7e-11	4.7e-11
Alanine	1e-12	2	2.35e-11	2.35e-11
Oxalic Acid	1e-12	3	1.56667e-11	1.56667e-11
Valine	1e-12	4	1.175e-11	1.175e-11
Urea	1e-12	5	9.4e-12	9.4e-12
Leucine	1e-12	6	7.83333e-12	7.83333e-12
Isoleucine	1e-12	7	6.71429e-12	6.71429e-12
Proline	1e-12	8	5.875e-12	5.875e-12
Succinic Acid	1e-12	9	5.22222e-12	5.22222e-12
Glycine	1e-12	10	4.7e-12	4.7e-12
Fumaric Acid	1e-12	11	4.27273e-12	4.27273e-12
Citraconic Acid	1e-12	12	3.91667e-12	3.91667e-12
Serine	1e-12	13	3.61538e-12	3.61538e-12
Threonine	1e-12	14	3.35714e-12	3.35714e-12
Malic Acid	1e-12	15	3.13333e-12	3.13333e-12
Threitol	1e-12	16	2.9375e-12	2.9375e-12
Aspartic Acid	1e-12	17	2.76471e-12	2.76471e-12
Methionine	1e-12	18	2.61111e-12	2.61111e-12
Aminobutyl	1e-12	19	2.47368e-12	2.47368e-12
Cysteine	1e-12	20	2.35e-12	2.35e-12
Ketoglutaric Acid	1e-12	21	2.2381e-12	2.2381e-12
Glutamic Acid	1e-12	22	2.13636e-12	2.13636e-12
Phenylalanin	1e-12	23	2.04348e-12	2.04348e-12
Asparagine	1e-12	24	1.95833e-12	1.95833e-12
Glutamine	1e-12	25	1.88e-12	1.88e-12
Aconitic acid	1e-12	26	1.80769e-12	1.80769e-12
Putrescine	1e-12	27	1.74074e-12	1.74074e-12
Glutamine1	1e-12	28	1.67857e-12	1.67857e-12
Fructose	1e-12	29	1.62069e-12	1.62069e-12
Ornithine	1e-12	30	1.56667e-12	1.56667e-12
Citric Acid	1e-12	31	1.51613e-12	1.51613e-12
Histamine	1e-12	32	1.46875e-12	1.46875e-12
Glucose	1e-12	33	1.42424e-12	1.42424e-12
Lysine	1e-12	34	1.38235e-12	1.38235e-12
Tyrosine	1e-12	35	1.34286e-12	1.34286e-12
Sorbitol	1e-12	36	1.30556e-12	1.30556e-12
Galacturonic	1e-12	37	1.27027e-12	1.27027e-12
Glucose1	1e-12	38	1.23684e-12	1.23684e-12
Galacturonic1	1e-12	39	1.20513e-12	1.20513e-12
Inositol	1e-12	40	1.175e-12	1.175e-12
Tryptophan	1e-12	41	1.14634e-12	1.14634e-12
Tryptamine	1e-12	42	1.11905e-12	1.11905e-12
Sucrose	1e-12	43	1.09302e-12	1.09302e-12
Caffeine	1e-12	44	1.06818e-12	1.06818e-12
Theanin	1e-12	45	1.04444e-12	1.04444e-12
Hydroxyprolisilane	0.06	46	0.0613043	0.0613043
Fructose1	0.2	47	0.2	0.2
